# Supplementary material for: Functional genomics implicates ebony in the black pupae phenotype of tephritid fruit flies
Source: Commun Biol. 2025 Jan 15;8:60. doi: 10.1038/s42003-025-07489-y (PMC11736145; doi:10.1038/s42003-025-07489-y)
Supplement: Supplementary file 3 — Supplementary Data 1 [file 42003_2025_7489_MOESM3_ESM.txt]

>Anastrepha_ludens_ebony
ATGGGATCTATACCAAAACTATCAATTGTTAAAGGCCAACAACAGGATATAACGCCCCGTCCGTTGCATCGCCTTTTTGAGGCAAATCTGTTGCATCACTCGCACAAAACTGCACTGATAACGCACAGCAATGGCGGTTCAATCGCATCTGAAGCCACGCAATGCACTTACAAGGAATTGAATCAGCGCTCCAACCAATGTGCACGTCTACTAGCGGCTGACATAAACCGTAACTGTTTGCAACCTAACACCGACGGCGATTATATTATAGCAGTATGCATGGAACCATCAGATGTGCTCATCAATACGCTGCTCTCCATCTGGAAAGCGGGAGCCGCCTATCTACCAATTGACCCCACCTTCCCGATCACACGCATACAACATATCCTACGAGAAGCGCGTCCGACTATGGTGCTATGTGATGACAATATTGAACAACAACGCTTTAGCGGCACACTCACCATTACAAGCTCGGAACTCATTCGCCGTTCCACCGAGTTAAGTAACGCAAACTTAATTGCTGCCGAGATGCTGGCCGACGGTAGTAATCATTTGGCGATTGTGCTCTACACATCGGGCAGTACTGGTGTACCAAAAGGCGTGCGCCTACCACATCACGTAATCTTGAACCGTCTGCAATGGCAATGGCACAAATTGCCTTACGCGCCAACTGAGTCGGTGAGCGTTTTCAAGACAGCACTCACATTCGTCGACTCAGTGTCCGAACTGTGGGGGCCGCTGATGTGTGGACTTTCTATTTTAGTTGTACCCAAAGTAATAACTAAAGATCCGGAGCGTTTGGTCGATTTGCTAGAGAAATATAAAATACGTCGTTTAGTTTTGGTGCCAACACTTTTGCGTTCTATTTTGATGTATTTGAAGTTGAACGATGGCAATTCAAGACATCAACTGGTGCAACGCGACCGACTTTTGTATAATTTGAAGATTTGGGTTTGTTCTGGTGAACCTTTGCCGGTAGCACTGGCAGAAAGTTTCTTTGACTACTTCGCTGAGGGCATACATATGCTGTATAACTTTTACGGTTCCACCGAAGTGATAGGTGATGTTACGTACTTTGCTTGTGAAAGCAAAAAGCAATTGAGCCAGTTCGATCATGTACCGATTG{gtgagtcgaaactttgagatattcaagcttttccaataaacgtcttaatataaatttaactgctggtttaattcataataacagcttatttcatagcatgggcggcgattagtgtcgtgatctgtttgtacttaacacttttctaacagtttacgttttcacccgtgatag}GCATTCCACTTTCCAACACTGTTATCTACTTACTTGATGGAGACTTCCGCCCAGTCAAATATGGCGAAATAGGTGAAATATTTGTTTCGGGCCTGAATCTTGCCGAAGGTTATGTAAATGGTAGAGACCCGGAAAAGTTTGTCGAAAATCCATTGGCTGTGGAATTAA{gtaagttcaaacaaatcatccctctatgtaagtacgtaaatgaatacaattcctcttcgtcacaaacag}AATACTCACGTCTATATCGCACTGGTGATTATGGCTCTATACGGGATGGCAATGTGATGTACGAAGGCCGAACCGATTCGCAAATAAAGATTCGTGGTCATCGTGTCGATCTTAGCGAAGTTGAAAAGAACGTTTCAGAGTTGCCGTTCGTCGATAAAGCGATCGTACTTTGCTATCATGCCGGCAAAATTGATCAGACGATTCTAGCTTTTGTTAAGCTACGCGACGATTCACCGCTATTCAACGAACTACAAATCGAGGCTAAATTGAGAGATAAGCTCGCGGAGTACATGTCACCACAAGTTGTGCTTATTGACCAAGTTCCATTCCTTGTCAATGGGAAAGTAGATCGGCAGGCACTTCTCAAAACTTACGAGACAGCCAATAATAACGAAGGCGATTCCAGTATTGTGCTGGACTATGATTATACACTCGTACCCGAAGAGGTAAAGCACATTGCCTGTGATCTCTTTGAGACCGTGGGTGGCGTAATCGGTCGTTCTACACGCGCCACTCTATCGCCTCGCAGCAACTTTTACGAGTTGGGCGGAAATTCGTTGAATTCGATTTACACAGTCACACTGTTGAGAGAAAAGGGTTACAATGTAGGCATATCTGAATTTATTGCCGCAAAGGATTTGGGTGAAATATTGGAGAAAATGATAAATAATCGCAATGCCTCCCCAATGGTCGAGGACTGGACAAACGCTGCGCCACATCTTGATATGGTGGCTGAGCAGCTCAATGATTCCCACAGGCAGCAAGTGGTGGA{gtaagtaaagtgttgaatgcattaattgcgtatggacatctatattaatgtaattctcttttttacaaag}CATCATAGTTGACAGCTTTTATGGCAAGGCGGATCTGGAACAATGGCTCAAACCAGATATATTCCCGAATGACTACAGTGATCTTATTAAT{gtaatatttgatttaattccttccacttatgtatttataagtgaatttgttcttttccttgctatag}GATATGTGGGATGTTTTAGTAGAGAAGAATCTCAGTTTGGTGGTACGTGACAGACGTACAAATCGCATCATTGGAACGGCCTTAAATTTTGACGCACGCGCTGAACCCGAAGTTGAGGTTAAGTCAAATCTTATTATAGTATTTGAGTTTTTAGAGTTTGTTGAAGGCCCCATTCG{gtaagtttactaattatatataggcatatgtatatatactacataaacttgtacacattcatacgcataagtacgtacatatgtacagggtgatcaatttagaggtatcggattttaaattgaaataaaacaacgaaatttcaaattgattaggcaatctttattatgtttgtgtagaaccgtagaaccatattctttcaaatggtagccgcaactgcgccttaatccgtaaacaccaattttgaaagactcgttggggcacttcgatcggtatctcgtgaataactttagtaatgttggcttccaattccccagccgaatctggtttatccacaaagcatttagactttacatgcccctacaaattaaagttcaaaattgtgatataacacgattttggtagccaattcactagtccgataagagatataaattgttcactgaaacgacatcgccgtgaatctattgtttcacgggctgtatggcaagtagcgccgtctgccgtcttgttggaacgggcttcaatttccggcaccacggcatcaaaaagtagtttatcatggcgcgatagcgttcgccactcactgttacattgccgccagactcgtctttgaagaaatataggtccatgatttctctagcgcataagtcgcaccaatggatgtaatggcttttcttgaatggcttcaagttgctcttcagcccaaatatggcaaatttgcttattgacgtagccataaagccagaaatgggcctcatcgctactcaccatgcgttggcgtgagcgcgcaatgaacaattatcaaagagcgtcgattttcgtaatacaattgtacgattggtaaacgttgttgagaagcaagtctttccatgatgaaatgtcatgaattctgaataaaatgatgtatttagtttgacagtagtgaagcgtgatctgtcaaaaaagccctattgaaaaaagtacctccaatctggtcaccctttataatgttttgattgttttgaaaatgctttctgaacgtgattttattgggtacaaatatatagtatcaggtggcgcaaaattagtcatcgcgttgaaagacttataatttttgcaaatggcgtcgtagatcaatcatatttgacacttgaaagctatactgctgtagtaaacaaacagacaaactatgaagcgcgtaaaattcaaaataaagatttccactcaaaaccatttaataaatcaaatgtattttaaagagttgtttgctgttgttgttatttaaaaaattattcaaaaaaaattttatgattaattttgcgccaccttttctctactcaagtaactaattcaatattgtcaagttagcatatctgaggaaggcatactagaaatccagcttaattttttacccactaaacgtataccatttcgagtacgtaggttcgaatctccgtgcatgaaactccaaaatgaagaaaaagtttcttctaatagcggtcgcccctcggcatgcaatggcgaagctccgagtatatttctgccttgaaaaagcttctcattccatgtgtggaacaacatcaagacgcacaccacaaataggagcaggagcttggccaaacaccttacagaagtgtgcgcgcaaattattattattttttcttaaacgtatgccatcaatcgagggaagctccaagtagctcattgcatgcgcgctgaaccctattcatccaaaacacactacgactatatatcgaatgatcttaaaaattagaaattaaagaattatttaatggagggacaaaaacaaaaaaagttgtatacaaattattcatttttattttatttataatatttgtccaaactaaaagtctatgcaaaactcagtttgcagttttataattgtttgcattttttgctttaatttattttaaaataaag}GGACAACCAACTTCCCAAGGGGCTCAACAAAATTCTCCACTCGTTCATGATGGGCACCAGCTCCGAATTGAATCCACAAGAGAATATCGCCTGCATGTATTTCATGGAAAACGAAGTGCTGCGCGTTGCTAGAGAGAAACAATTTGCCGGAATTTTAACAACCAATACAAGTCCCTTAACGCAG{gtaaaacaaaggaaccaaatggttcaaggttttgcaatatgagcgatttcttatacttttctccgtacaattacag}CAACTCGGTAACGATGTCTACCACTACAAGACATTGCTGGACTATCAGGTCAATCAATACGTATACATCGATGGCACTAAACCATTCGGAAAAGCTCCCGATTCACAACGTTCCATTGTTCATTGGCGCGAAGTTACCGACTAA

>Anastrepha_fraterculus_ebony
ATGGGATCTATACCAAAGCTATCAATTGTTAAAGGCCAACAACAGGATATAACGCCCCGTCCGTTGCATCGCCTTTTTGAGGCAAATCTGTTGCATCACTCGCACAAAACTGCACTGATAACGCACAGCAATGGCGGTTCAATCGCATCTGAAGCCACGCAATGCACTTACAAACAACTGAATCAGCGCTCCAACCAATGTGCACGTCTACTAGCGGCTGACATAAAGCGTAACTGTTTGCAACCTAACACCGACGGCGATTATATTATAGCAGTATGCATGGAGCCATCAGATGTTCTCATCAATACGCTGCTCTCCATCTGGAAAGCGGGAGCCGCCTATCTACCAATTGACCCCACCTTCCCGATCACACGCATACAACATATCCTACGAGAAGCGCGTCCGACTATGGTGCTATGTGATGACAATATTGATCAACAACGCTTTAGCGGCACACTCACCATTACAAGCTCGGAGCTCATTCGCCGTTCCACCGAGTTAAGTAACGCAAACTTAATTGCTGCCGAGATGCTGGCCGACGGTAGTAATCATTTGGCGATTGTGCTCTACACATCGGGCAGTACTGGTGTGCCAAAAGGCGTGCGCCTACCACATCACGTAATCTTGAACCGTCTGCAATGGCAATGGCACAAATTGCCTTACGCGCCAACTGAGTCTGTGAGCGTTTTCAAGACAGCACTCACATTCGTCGACTCAGTGTCCGAACTGTGGGGGCCGCTGATGTGTGGACTTTCTATTTTAGTTGTACCCAAAGTAATAACTAAAGATCCGGAGCGTTTGGTCGATTTGCTAGAGAAATATAAAATACGTCGTTTAGTTTTGGTGCCAACACTTTTGCGTTCGATTTTGATGTATTTGAAGTTGAACGATGGCAATTCAAGATATCAACTGGTGCAACGCGACCGACTTTTGTATAATTTGAAGATTTGGGTTTGTTCTGGTGAACCTTTGCCGGTAGCACTGGCAGAAAGTTTCTTTGACTACTTCGCTGAGGGCATACATATGCTGTATAACTTTTACGGTTCCACCGAAGTGATAGGCGATGTTACGTACTTTGCTTGTGAAAGCAAAAAGCAATTGAGCCAGTTCGATCATGTACCGATTG{gtgagtcgaaactttgagacattcaagcttttccaataaacgtcttaatataaatttatataaatttaactgctggtttaattcataataacagcttatttcatagcatgggcggcgattagtgtcgtgatctgtttgtacttaacacttttctaacagtttacgttttcacccgtcatag}GCATTCCACTTTCCAACACTGTTATCTACTTACTTGATGGAGACTTCCGCCCAGTCAAATATGGCGAAATAGGTGAAATATTCGTTTCGGGCCTGAATCTTGCCGAAGGTTATGTAAATGGTAGAGACCCGGAAAAGTTTGTCGAAAATCCATTGGCTGTGGAATTAA{gtaagttcaaacaaatcatccctctatgtaagtacgtaaatgaatacaatttctcttcatcacaaacag}AATACTCACGTCTATATCGCACTGGTGATTATGGCTCTATACGCGATGGCAATGTGATGTTCGAAGGCCGCACCGATTCGCAAATAAAGATTCGTGGTCATCGTGTCGATCTTAGCGAAGTTGAAAAGAACGTTTCAGAGTTGCCGTTCGTCGATAAAGCGATCGTACTTTGCTATCATGCCGGCAAAATTGATCAGACGATTCTAGCTTTTGTTAAGCTACGCGACGATTCACCGCTAATCAACGAACTACAAATCGAGGCTAAATTGAGAGATAAGCTCGCGGAGTACATGTCGCCACAAGTTGTGCTTATTGACCAAGTTCCATTCCTTGTCAATGGGAAAGTAGATCGGCAGGCACTTCTCAAAACTTACGAGACAGCCAATAATAACGAAGGCGATTCCAGTATTGTGCTGGACTATGATTATACACTCGTACCCGAAGAGGTAAAGCACATTGCCTGTGATCTCTTTGAGACCGTGGGTGGCGTAATCGGTCGTTCTACACGCGCCACTCTATCGCCTCGCAGCAACTTTTACGAGTTGGGCGGAAATTCGTTGAATTCGATTTACACAGTCACACTGTTGAGAGAAAAGGGCTACAATGTAGGCATATCTGAATTTATTGCCGCAAAGGATTTGGGTGAAATATTGGAGAAAATGATAAATAATCGCAATGCCTCCCCAATGGTCGACGACTGGACAAATGCTGCGCCACATCTTGATATGGTGGCTGAGCAGCTCAATGATTCCCACAGGCAGCAAGTGGTGGA{gtaagtaaagcgatgaatgcattaattgcgtatgcatatctatattaatttaattctcttttttacaaag}CATCATAGTTGATAGCTTTTATGGCAAGGCGGATCTGGAACAATGGCTCAAACCAGATATATTCCCAAATGACTACAGTGATCTTATTAAT{gtaatatttgatttaattccttccacttatgtatttataagtgaatttgttcttttccttgctatag}GATATGTGGGATGTTTTAGTAGAGAAGAATCTCAGTTTAGTCGTGCGCGACAGGCGTACAAATCGCATCATTGGAACGGCCCTAAATTTTGACGCACGCGCTGAACCCGAAGTCGAGGTTAAGTCAAAACTTATCATAGTATTTGAGTTTCTAGAGTTTGTTGAAGGCCCCATACG{gtaagattactacttatatataggcatatgtatatatactacataaacttatacacattcatacgcataagtacgtacatatgtaaagggtgatcaatttagaggtatcggattttaaattgaaataaaacaacgaaaattcaaattgattgggcaatctttattatttttgtatttattttttaaagataatccctttcaaatgttggccgcaactgcgccgtaattcggccatccgtaaacaccaattttgaatgaatcgcgactcgctggaggacttcggtcagtatctggtatctagtgaataactttagtaatgttggcttccaatgcctcaattgaagctggtttatccacaaagcatttagactttacataccccagcatccccacaaataaaagtccgaaggtgtgatatcacacgatcttggtggccaatccactggtccgagacgagagataaattgctcaccgaaacgacgacgcagtaaatccattgtttcacgggctgtatggcaagtagcgccgtcttgttggaaccaaatattgtggagatcacgggcttcaatttcccaatttccggcatcaaaaagtcgtttatcatggcgcgatagcgttcgccattcactgttacattggcgccagcctcgtctttgaagaaatatgggccgatgattcctccagcccataggccgcaccaaacggttgttttcaatggatgtaatggctgttcttgaatggcttcgggttgctcttcagcccaaatacggcaattttgcttattgacgtagccattaagccaaaaatgggcctcatcgctgaacaccataagttggcctgagcgcgcgatgaacacttttcacagagcgtcgattttcgtaatacaattgtacgatttgtaaacgttgttgaggcgtaagtctttccatgatgaaatgtcaatgaatactgaaaaaaattatgtatttagtttgacagtagtcacgcgtgatctgtcaaaaaaaccctattggaaaaagtacctccaatctgatcaccctttatttcaccagatcacaaaaattttattatgtaacagtaaaaaggagacaagataaatatatacatccatatacaaggtggcgcaaaattaatcaccctatcggaagatttataatttttgcaaatggcgtcgtacgtcaatcatatttgacacttgtgaactagacagctgcagtatacaaacagacaagcaatggagcgcgtaaaggtcaaaataaagatttccactcaaaatcatttttttttttttttaaaaatttttaagttatttaaaaattaaagtttataaaaagttattcaaaaaccaaatttgatgattaattttgcgccaccttttctctactcaagtaactaattcaatattgtcaagttagcatatttgaggcggccgccgtagccgaatgggttggtgcgtgactaccattcggaattcacagagagaacgtaggttcgaatctcggtgaaacaccaaaattaagaaaaacatttttctaatagcggtcgcccctcggcaggcaatggcaaacctccgagtgtatttctgccatgaaaaagctcctcataaaaatatctgccgttcggagtcggcttgaaactgtaggtccctccatttgtggaacaacatcaagacgcacaccacaaataggaggaggagctcggccaaacaccatgccatcaatcgagggaagctccaagtagctcattgcatgcccgctaattgctattcatccaaaacacattacgactatatatcgaatgatcttaaaaatgagaaattaaagaattatttaatggagggacaaaaacaaaaaaagttttatacaaattattcatttttattttatttataatatttatccaaactaaaagtctatgcaaaactcaatttgcagttttataattgtttgcattttttgctttaatttattttaaaataaag}GGACAACCAACTTCCCAAGGGGCTCAACAAAATACTCCACTCATTCATGATGGGCACCAGCTCCGAATTGAATCCACAAGAGAATATCGCCTGCATGTATTTCATGGAAAACGAAGTACTGCGCGTTGCTAGAGAGAAACAATTTGCCGGAATTTTAACAACCAATACAAGTCCCTTAACGCAG{gtaaaacaaaggaaccaaatgattccacgttttccaatatgagcgatttcttatacttttctccgtacaattacag}CAACTCGGTAACGATGTCTACCACTACAAGACATTGCTGGACTATCAGGTCAATCAATACGTATACATCGATGGCACTAAACCATTCGGAAAAGCTCCCGATTCACAACGTTCCATTGTTCATTGGCGCGAAGTTACCGACTAA

>Ceratitis_capitata_ebony
ATGGGCTCCATACCGAAATTGTCAATTGTAAAAGGCCAACAGCAGGACATAACGCCACGTCCTTTGCATCGCATTTTCGAGGCCAACCTCCTACATCATTCACACAAAAGTGCGTTGATCACACACAAAAATGCCGGCGGCACAATTACCTCCGAAGCCACACAATGCACCTATAAACAACTAAATCAATTGGCCAACCAATGTGCGCGCCTACTGGTGAGCGACATAAAACGTAATTGCTTGGAGCCGAATACAGATGGGGATTACATTGTGGCGGTTTGCATGGAACCATCAGATGCACTTGTCAATACGCTGCTCTCCATTTGGAAAGCCGGTGCCGCTTATCTGCCAATAGATCCCACTTTTCCGCTCAATCGCGTACAACACATACTCCAGGAAGCGCGTCCCGTTATGGTGCTATGTGATGACAATATTGAGCGTGAACGTTTCAACGATACACCGACCATCAGCAGCTCGGAACTCTTTCATCGTTCTGCCGATTTGAGTAATGCTAATTTATTACCAGCTGAAATGCTTGCTGACGGTGCAAATAATTTGGCCATTGTGCTATACACCTCTGGGAGCACCGGTGTGCCAAAGGGTGTGCGTTTACCGCATGAGGTCATCTTAAATCGTTTGCAATGGCAATGGCATACATTCCCTTATGCGTCCACAGAGCAGGTGAGCGTTTTTAAAACTGCGCTAACATTTGTCGACTCCGTCTCCGAGCTGTGGGGCCCACTTATGTGCGGTCTTTCGATTTTGGTTGTACCAAAAGTGATAACTAAAGATCCCGAACGTTTGGTGGATCTATTGGAAAAATATAAAATACGTCGTTTGGTTTTGGTGCCAACACTTTTACGTTCGATTTTAATGTATTTAAAGTTGAATGATGACAATACCAAGCGTCAGCTGTTACAACGCGATCGCCTGTTGTATAATATGAAGATTTGGGTTTGTTCCGGTGAACCGTTGCCAGTAGCTTTGGCTACGAGCTTCTACGATTACTTTGCTGAGGGCGTACATACATTATTTAACTTTTACGGTTCCACCGAAGTGATGGGCGATGTCACTTATTTTGCTTGTGAAAGTAAGAAGCAGTTGAGCTTCTTTGATCATGTACCAATTG{gtaagtaaatattttgtttgtttgttttttaagttcaagctgcagtctatggtttcgcggtctgaagaagagttatgtgaggtaaaacatgagtcaagataggtagagcgtaatctgctacaaatatataattgcgccattactgtttcttgagctcttcatttgcattaattggtggttagattctgataacgtcattgggtgaggacatagatgaaattgtgaagtcattgcggccggacgtgttttgtctacgctcgagagtttaatactgtttcggtggcattttaaataaaaattcttggtattgtttcagtgagacagtttgtttgtttgtctacccgttgaagctgattttcttgtatatctttttgtatttgtgcttatattcgtcagtttactttttaaataaatatgagcacctcagccagccaatccagcctaaaacgccgtgctagcagagaatcaccgttcgccaagtctcttaagcttgacgatcacaataataatgctctccccactttactgactgcagtacgagatttggaggagagagtgaaaatgcaaactgaagagatgcactcactttttaacacgctctctggcaaaatcaatgatatgcaagagatgctcatgaagaagctgagtgatgaagtcagcgcattaaatcttaagtgtaatgagtctgctgagcgcgttttgcgacttgaggctgatatgaaaaaacaagaaggtgaaatgcagaaacttaaagcaacaataaacttgctgtcaagcagaggtgagagttctcaggcagatgcaattgcttttggtgtaccatttacggagggagagaacattaggagtatcttcaaccaagtatgtctctccatcgactttatggtaccacagatacgtgatgcgttcagaataaaacagtcgaatatgataattataaaattttattctcctgctgatcgcgcgcgtactcttcgcgcattttctgaatgtcgaaagagaataaaatcggctattcccctaacatctataggaattgatggcaagtttagcatcttcgagagcctgtctaccgagaaaagaaaaattttacaagaaggtttaaagctaaaacgtttggggaagctgcagtcggtgttctctatgagaggagatgtttatgttagactcagtacagactccactgcatgcaaaataggaaatgttgatgatcttcagcgatttcgttaacattaacttgttatatttatatttatatttttatttgtattgtagctttatatatatttcatatatgttttatttgaatgtttttgtaaaaatggtcattctcttttccttgctttatattgttattcttgaggttgcttatgtttttgttcttgttgagcatgcaaaacagctgtcctagtattggcatgaacagtctcatgattgatgtgctatgtaaacaaaacagtggattcaacatagtccatttcaatgcgcggagtctaagttcagataaaatggattatgttcgcaacacatttgagctttcatcaattgatgtcatctgtgtttctgaaacatggtttgatgaggatttatgttactcgtctactaacataaaaaactacaaattaatacgtcatgacaggccaggaagaagaggaggtggggttgcaatattttgcaaggacatattttctatgaaattactttcaaaatctgctgatagcgatattgaatatttaattgtagaagtaagccacaaaaaattccagactgttgtttcttgtgtttataatcctcaccgaactaatgttgtcaaacctttttttgatgtaatttctttatatgttgttaagtacaattcagttatagtatgtggtgattttaatgttaatcttcttgtcaacgactcttatacaaataatttacttgacaatctatccagttgctctctctctgtggtcaaccgatctcttcctacgcggtttgcagtgaattgcactcctagtcttcttgactacttcataattcttgacttaactactgtattaaaatttgaccaattaacttttatatctgaccatgatctcattttctgctgtttggacataaatatcgatcgttgttgcataaataagactatctcttttagagattaccgctttgtcaacacaaatttacttctttcggaattgtattgtgtagactggagtgaatgctggatatatccatctaccgatgaaaaacttgatttcttaatgggaattttaaagtcagccttcgagagacatgtccccattcgtacaatcactaataagtctatgtcctgtccatggtttacctcaaaatctctgaaatcaattaagttacgaaataaacttcattccatatggaaaaagaaacccacgttggaaaattggaatgcctttaaatcggctcgaaacagagcgacgcttgttatcagaaatgaaaaacgagcttattttaacaagaaactaaattctggcctctcaacaaaggttctatggcgtaacattaaacgacttggtgttcattgtaaggagaatgtcgaatgttccttagaagcaaatgtggttaatgatgcttttcttctaaactgtgtaccacacagtgacactattaactttatgtccagggatgatctcttgtttagggatgactgttttctattttcagctgttagtgaatatgatgttgcaatgagtatatttaaaatctcatccaatgcaatagggcatgatggtttaccaattaaatttattaaaattatactaccttgcattcttgggacactaacgcacattattaatcattgtattaccacgtcttgtttcccagagcaatggaaaattggcactgtactacctgtcgctaaaaagaaccgtccttgtagtccgtctgattttcgaccaataagcgtcctccctgtattgtctaaagtttttgagatgcttttagctaagcaaataaacgaatttgtaagcaagcataacttaatatctccgtttcaatcaggcttcaggaaaaatcacagctgtagtactgcggtactaaagatcagtgatgatattcgatccaacatggatgaaaataaattcaccttgctttgcctacttaacttttcaaaagcatttgatatggtcaaccatgagttattaagctgtaagttgaaagcgtactttggttttagttgtagtgctttaaaacttgtgaaaagctaccttgttgacaggtttcaatttgtaaaaattggggaggactcatcgcaactcaagccagttacttcaggggtgcctcaaggctccatccttggtcctctgcttttcagcatatttattaatgacatcttcagtgtgtgcaaattttcaaacctgcatggttatgctgatgacattcagttatatttatctgcaccttttgatcaagctaaagagttatgtaaaagcattaatactgacttggctgatatctcttgctgggcggctgccagcggtctaattttaaataaaaacaagtgctttgtgctgccaatcagtgctagaaaactgacaaatctggattttttgcccccaatattcatagacaattatcccttaaaattagtcagcaagattaaaaacttaggatacattattaactctaatcttacatgcacggatcatgtaaactccatagttagtaaggtctatctcattctgaggaatcttaggcagtcagctatctatacacccactgctaccagacgccgacttgctatacaaattattcttccggtcatcatgtactctgaagtcgtatacagcaaacatgacagtttttctgctcgtaaaattgacgttatgtttaataatgtcacacggtacgtgtttggtctttccaaatatgagcacatttcgtcttggaaagatcagatattaggatgtacgattgcggactatcataaagccagaaattgtatttttctttgcaagctcatcatgactcaatcacctagttatcttttttccaagttatcgtttactcggtcagccagagtaggtaatataataataccttttcatagatcacagcaatcatcaaggctgttctttgtcaatgctagtcgattatggaactctcttcctgctaatttaaggaggaaattaaacagaagcaatttcaagaaccacatatatatgcattttaaaggccaaatttcaaacatagactgaccattcaataattgtttaagtttttgtcatactcaactcattatatattataattatttttatttttattattatttttgttaaggtatctgtaaagtaatatttacttattcttcacactatctctgttgtactaaaaaagatatggaaatcttattgtactaatgctttgttattattattaaataaataaataaataaataaataaatagaatgttctgtctaagttcgtataagcaacaagagctggtggtgctctaactggtctccaactttttcatcctttagtcaccagtctcgatcagcaaaagaacaaaagtatttcccttattaacattataatgaactttaacaattccaatgttttaagggtttgcaattcgaatagggtttgaacgacgacatcaatactaagagaaaataagacaatatttaccaaaactatatggagagcgtggtattacgacgtccttcccgatgtactttggaaactgttgtgctttgagcaagtgtctaatcctaaccagagtaatggtttcgtattgaatggtgaagactcgataattcactagttacgtatgcggaatcttatgagaagcgactgtagtaagggcctttgaattctcattgagagaggtactttagtaaatagttagtggatctaataatctcaaaataaaaaacccttgataggctttttatcctcaattaaatacttgaatgtatcttttttgagacttttgatgcaaagaattattttttcagtaattttcaatttcgtttagcctaggctggcgtgatttgttgattcagttcctcagttccatcatttctttttcatataatttgagtagttgatttctaattaactataaagataaactcttaaatatgtagcatttccactcttccag}GCATACCACTTTCCAACACTGTCATCTATTTACTCGACAGCGACTTCCGACCAGTCAAACAAGGAGAAATCGGTGAAATCTTCGTTTCAGGACTCAATTTAGCTGAAGGTTATGTAAACGGCAGAGATCCAGAAAAATTTGTAGAAAATCCATTAGCCGTGGAGTTTA{gtaagttcaaacaaataattttctgataaaatgtacaatacgtaaattgtaatccccactttcatcaccaaag}AATACTCCCGACTCTATCGCACTGGCGATTATGGATCTCTACGTGATGGCAATGTTATGTACGAAGGACGCACTGATTCACAGATTAAAATACGTGGTCACCGCGTTGATCTTGCGGAAGTTGAGAAGAATGTTTCGGAATTGCCGTTTGTCGATAAGGCAATGGTATTATGTTATCATGCTGGAAAAATTGATCAAACGATTTTGGCATTTGTCAAACTACGCGACGATTCGCCACTGATAAGCGAGTTGCAAATCGAAGCGAAATTAAGAAGCAAACTTGCTGAGTATATGACACCACAGGTTGTTTTAATCGATAAAGTGCCTTACCTTGTCAATGGGAAAGTGGATCGGCAGGCGCTACTCAAAATGTATGAAACAGCAAATAACAACGAGGGTGACTCGAGCATTGTACTCGACTACGATTACTCACTGGTGCCCGCGGAGATTAAGCACATAGCTGTGGATCTCTTTGAGACCGTGGGCGGTGTGATTGGACGTTCTACACGCACTACTTTGACGCTACGCAGCAACTTTTACGAATTGGGTGGCAATTCGTTGAATTCGATTTATACCGTGACTTTGTTGCGTGAAAAAGGCTATAATGTGGGTATATCTGAATTTATTGCGGCAAAAGATTTAGGTGAAATATTGGAGAAAATGGTGAATAACCGTAATGCGACGACAATGGTCGAAGACTGGAGAGGTGCTGCACCACACCTAGATATGACCGCTGAACCGCTCAGTGATGTACACAGGCGAGAAGTGATTGA{gtaagtttgacgatcaaaatgtatgtaaaaaaaatttaaaaacaaaactctctttcttctttaaag}TATCATAGTTGACAGCTTCTATGGCAAAGCGGATCTTGAACAGTGGTTGAAGCCCAATATATATCCAAATGATTACAGTGATTTGATAAGT{gtaagtttctaatatcactgaatttccttactctgcttgcacagaagagtgcacttacatatagtatgtacatatataatttctatcttcattctcctcgttctatag}GACATTTGGAACGCTTTGGTTGAGAAGAATCTCAGCCTGATTGTACGAGATAAGCGCTCAAATCGTATAATTGGTACGGCATTGAATTTCGATGCTCGCGCTGAGCCAGAAGTTGAGGTTAAGTCGAAATTAATTATCGTTTTCGAGTTTTTGGAATTTATTGAAGGACCTATAAG{gtgagtttcttacaataaattattaataattgatatttatgtgtgtaggtatattcgctgcgctatgttattattctgcggctttgggttgcaatctatacttatacggtcaagcatagatccgattgtcattcacgcgacgggctttcggtagcgaggaatataatacaaaaaaaaacttattattgggtgtatgcattaaatcgtggggttttctaagagagggctctactagtaatattatgcgtcgtgttcatctgtggctatattcatttcaaagggactgtcatttccgaacgaacatgccaaaagtggtttgcacgctttaaaagtggcaatttcgaattagacgacggatagccaaaaaaatttcaagacgaagaattagagacattgctcgacgcagatacatgccagacgcaagaagaacttgcaaaagtattaggagttgatcaagcaaccgtttccagacgattaaaatcaatttttacaaaaaagtcttaattttcgggggaaaaaactcatgatttagtgcatacaatcatatttgttattgtatgatgtttgccaaggggttttggtcattatttgcaatattaatgagagcaaaattctacaaaatacataaagccacaagaacctgtattttagtatatacttgcatgcatatatatatgtgttttcttatttttcaatgcttttatatttgattttttttaatgctttctttttcgcaatatag}AGACAACCAACTACCCAAGGGCCTCAACAAAATACTGCACTCATTTATGATGGGCACCAGTTCGGATTTGAATCCACAAGAGAATATTGCCTGCATGCATTTCATGGAAAACGAAGTGTTACGCGTTGCCAGGGGGAAAAAGTTTGCCGGCATTTTAACCACTAATACAAGTCCCTTGACACAG{gtgaaataatatacatatatatttttttagttttcaattaatttattttacaatttttcacttatccttttag}CAATTGGGCAACGATGTCTACAACTACAAAACCTTATTGGACTATCAAGTCAATCAGTATGTGTATAACGATGGCACGAGACCCTTTGGAAAGGCGCCTGATTCACAACGCGCCATCGTTCACTGGCGTGAGGTGACTGACTGA

>Bactrocera_tryoni_ebony
ATGGGATCCATACCGAAATTGTCAATTGTGAAAGGCCAGCAACAGGACATTACACCGCGTCCATTGCATCGCATTTTCGAAGCCAATCTGCTGCATCACTCACACAAGAACGCACTAATAACACACAACAATGGGGACTCCATTGCCTCCGAGTCCACACAATGCACCTACAAGCAGTTAAATCAGCGCGCTAACCAATGTGCACGTCTGCTAGTAGCTGATATAAAACGTAATTGCCTGCAGCCTAACACCGATGGTGATTACATTGTGGCGGTATGCATGGAGCCGTCCGATGTGCTTGTCAATACACTGCTCTCGATTTGGAAAGCCGGTGCTTCTTATCTACCAATAGATCCAACCTTTCCGAACAATCGTATACAACACATATTGCAGGAATCACGTCCCGTTATAGTGCTATGCGATGACAATATCGACCGTCAACGCTTTAACGGTACACCGACCATCAGCAGTTCTGAGCTTTTCCATCGTTCGGCCGAATTGAGTAACGCTAATTTAATGCCGGCCGAAATGCTAGCCGACGGTACTAATAATTTGGCAATTGTGCTTTACACATCGGGCAGCACTGGCGTACCCAAGGGTGTGCGTCTACCACACGAGATAATCTTGAACCGTTTGCAATGGCAATGGCATACATTTCCCTATGCGCCGACTGAGTCCGTGAGCGTTTTCAAGACCGCACTCACCTTTGTTGATTCGGTGTCGGAATTGTGGGGACCGCTGATGTGTGGTCTTTCTATTTTGGTTGTGCCAAAGTCGATAACTAAAGATCCGGAGCGTTTGGTGGATTTGCTGGAGAAATACAAAATACGTCGTTTAGTTTTGGTGCCGACACTTTTACGTTCGATTTTGATGTTTTTGAAGTTGAATGATGGCAATACTAAATGTCAAATGTTGCAGCGCGGTCGTCTACTGTATAATTTGAAGATTTGGGTTTGTTCCGGTGAACCATTACCAGTAACTTTGGCTGCGAGTTTCTTCGACTATTTTTCCGAAGGCATACATACGCTTTACAATTTTTATGGATCCACCGAAGTGATGGGCGATGTCACTTATTTTGCTTGTGAAAGCAAAAAGCAATTAAGCTACTTCGATCATGTGCCGATTG{gtaagtgaattttctcaccgagctctaataatgatatttaaaaagcacttctaatgactcatttatgtatgtaattatatcttcacag}GTATTCCACTTTCAAACACTGTGATATATTTACTTGACGGCGATTTCCGACCAGTCAAACAAGGAGAAATTGGTGAAATTTTCGTTTCGGGTCTAAATCTAGCCGAAGGTTATGTAAACGGTAGAGATCCAGAAAAGTTCGTGGAAAACCCCTTGGCTGTGGAATTTA{gtaagatcaacgtaactcaaacacgtataaaaataccaatatatcttttctttacgcag}AATACTCACGCCTCTATCGCACCGGTGATTACGGCTCTTTGCGTGACGGCAATGTAATGTACGAAGGACGCACTGACTCGCAAATAAAAATTCGTGGTCATCGTGTTGATCTTGCCGAAGTTGAGAAGAACGTTTCAGAATTACCATTCGTCGATAAAGCGATCGTATTGTGCTATCATGCTGGCAAAATTGATCAGACAATTCTGGCTTTCGTAAAATTACGCGACGATTCACCACTACTGAGCGAAATGCAAATTGAAGCGAAATTGAGGGACAAACTTGCTGAGTATATGACACCACAAGTGGTTCTAATCGACAAGGTGCCCTACCTTGTTAACGGTAAAGTAGATCGGCAGGCACTACTAAAAACTTACGAGACGGCAAACAATAACGAAGGTGACTCCAGCATTGTACTGGACTACGACTATACGCACGTGCCCGAAGATGTCCAGCATATAGCCAGGGATCTTTTTGAGACTGTGGGTGGTGTGATTGGGCGCTCAACACGCACTACTCTATCGCTGCGCAGCAACTTTTATGAGTTGGGCGGAAACTCATTGAATTCCATTTATACAGTTACGTTGCTGCGTGAGAAGGGCTACAATGTTGGCATATCCGAGTTTATTGCGGCTAAAGATTTGGGTGAAATATTGGAGAAAATGGCACATAACCGCAATTCGAATGCAATGATCGAGGACTGGTCGAATGCTGCACCACATCTCAACATGATCGCTGAACCGCTTAGCCATGCGCATAAGCAGGATGTAGTTGA{gtaagtaatgcgaaattgttggtcaagatcgagtgtgcttaaatgcttttgtctattattttacatag}AATCATCGTCGACAGCTTCTATGGTAAGGCGGATCTAGAGCAATGGCTAAAACCTGACATTTTTCCAAACGATTACAGTGATCTAATCAAT{gtaagaatttcatcggccttcattggccgcttcttcacttcgttaagattgtttaataatttatctatttaatag}GATATATGGGACGCATTGGTGGAAAAGAACCTAAGTTTGGTGGTGCGTGATAAGCGCACGGATCGTATCATTGGTACTGCGTTAAATTTTGACGCACGCGCTGAGCCAGAAGTTGAGGTTAAATCGAAATTGATTATTGTTTTCGAGTTTTTGGAATTCGTTGAAGGTCCTATACG{gtaagtcctatgcggtaatgggtaaaccaatatgaaagcgcagtaaaaagcagctgatctttttagaaaaaataataattttcactccttacttttgaaatcctaaagttcgtaaatgttgatattgatgctcgattttttataaatatattttgaaaaatttattttttcgaaacaaag}AGACAATCAACTGCCGAAAGGACTCAACCAAATACTGCACTCATTCATGATGGGCACCAGCTCCGATTTAAATCCACAAGAGAATATTGCCTGCATGCATTTCATGGAAAATGAGGTGCTTCGCGTTGCTAGAGAGAAGCACTTCGCTGGCATCTTAACAACCAATACGAGTCCCTTAACGCAG{gtaagttaagttagttaatagaaaccttccttgttttcagtacaattccaatataagttacattaacggtctgcatttctttcttcttcactccttcag}CAATTGGGCAACGATGTCTATCAGTATAAAACATTGCTGGACTACCAGGTCAATCAATATGTTTACAACGATGGTACAATACCCTTTGGCAAAGCGCCCGATTCGCAACGTGCCATTGTCCATTGGCGCGAGGTGACCGACTGA

>Bactrocera_dorsalis_ebony
ATGGGATCTATACCGAAATTGTCAATTGTGAAAGGCCAACAACAGGACATTACACCGCGTCCATTGCATCGCATTTTCGAAGCCAATCTGCTGCATCACTCACACAAGACCGCGCTAATAACACACAACAATAGCGACTCCATTGCCTCCGAGTCCACACATTGCACCTACAAGCAGTTAAATAAGCGCGCTAACCAATGTGCACGTCTGCTAGTAGCTGATATAAAACGTAATTGCCTGCAGCCCAACAACGATGGTGACTACATTGTGGCGGTATGCATGGAGCCGTCCGATGTGCTTGTCAATACACTGCTCTCGATTTGGAAAGCCGGTGCTGCTTATCTACCAATAGATCCAACCTTTCCGAACAATCGCATACAACACATATTGCAGGAATCACGTCCCGTTATAGTGCTTTGCGATGACAATATCGACCGTCAACGCTTTAACGGTACACCGACCATCAGCAGCTCTGAGCTTTTCCGTCGTTCGGCCGAATTGAGTAACGCTAATTTGATGCCGGTCGAAATGCTGGCCGACGGTACTAATAATTTGGCAATTGTGCTTTACACATCGGGCAGCACTGGCGTACCGAAGGGTGTGCGTCTGCCGCACGAGATAATCTTGAATCGTTTGCAATGGCAATGGCATACATTTCCCTATGCGCCAACTGAGTCCGTGAGCGTTTTCAAGACCGCACTCACCTTTGTTGATTCGATATCGGAATTGTGGGGACCGCTGATGTGTGGTCTTTCTATTTTGGTTGTTCCAAAATCGATAACTAAAGATCCGGAGCGTTTGGTGGATTTGCTGGAGAAATACAAAATACGTCGTTTAGTTTTGGTGCCGACACTTTTACGTTCGATTTTGATGTTTTTGAAGTTGAATGATGGCAATAATAAATGCCAAATGTTGCAGCGCGATCGTCTACTGTACAATTTGAAGATTTGGGTTTGTTCCGGTGAACCATTACCAGTAGCTTTGGCTGCGAGTTTCTTCGACTATTTTTCCGAAGGCATACATACGCTATACAATTTTTATGGATCCACCGAAGTGATGGGCGATGTCACTTATTTTGCTTGTGAAAGCAAGAAGCAATTAAGCTACTTCGATCATGTGCCGATTG{gtaagtgaattttctcaccgagctctattaataatatttataaagcacttctaataactcacatatgtatgtacttatatcctcacag}GTATTCCACTATCAAACACTGTGATATATTTACTTGACGGCGATTTCCGACCAGTCAAGCAAGGAGAAATTGGAGAAATTTTCGTTTCGGGTCTAAATCTAGCCGAAGGTTATGTAAACGGTAGAGATCCAGAAAAGTTCGTGGAAAACCCCTTGGCTGTGGAATTTA{gtaagtccaacgtaactcaagcacgtataaaaataccaatatatatattttctttacgcag}AATACTCACGCCTCTATCGCACCGGTGATTACGGCTCCTTACGTGACGGCAATGTAATGTTCGAAGGACGCACTGACTCCCAAATAAAAATTCGTGGTCATCGTGTTGATCTTGCCGAAGTTGAGAAGAACGTTTCAGAATTACCATTCGTCGATAAAGCGATCGTATTGTGCTATCATGCTGGCAAAATTGATCAAGCAATTCTGGCTTTCGTAAAATTACGCGACGATTCACCACTACTGAGCGAAATGCAAATTGAAGCGAAATTGAGGGACAAACTTGCTGAGTATATGACACCACAAGTGGTTCTAATCGACAAGGTGCCCTACCTTGTCAACGGTAAAGTAGATCGGCAAGCACTACTAAAAACTTACGAGACGGCAAATAATAACGAAGGTGACTCCAGCATTGTACTGGACTACGACTATACGCACGTACCCGAAGATGTCCAGCATATAGCCAGGGATCTTTTTGAGACTGTGGGTGGGGTGATTGGGCGCTCAACACGCACTACTCTATCGCTGCGCAGCAACTTTTATGAGTTGGGCGGAAACTCATTGAATTCCATTTATACAGTTACGTTGCTGCGTGAAAAGGGCTACAATGTTGGCATATCCGAATTTATTGCGGCTAAAGATTTGGGTGAAATATTGGAGAAAATGGTACATAACCGCAATTCGAATGCAATGATCGAGGACTGGTCGAATGCTGCACCACATCTCAACATGATCGCTGAACCGCTTAGCCATGCGCATAAACAGGATGTAGTTGA{gtaagtaatgcgaaactgatggcgtcaagttcaaatgtgctaaggtgcttttgtctactcttttacatag}AATCATCGTCGACAGCTTCTATGGTAAAGCGGATCTGGAGCAATGGCTAAAACCTGACATTTTTCCAAATGATTACAGTGATCTAATCAAT{gtaagaatttcatgccctcattggctgcttcttcactttgttaagattgttcaataatttatctgtttattag}GATATATGGGACGCTTTGGTGGAAAAGAATCTAAGTTTGGTGGTGCGTGATAAACGCACGGATCGTATCATTGGTACGGCATTGAATTTCGATGCACGCGCTGAGCCAGAGGTTGAGGTGAAATCGAAATTGATTATCGTTTTTGAGTTTTTGGAATTCGTTGAAGGTCCTATACG{gtaagtcatatgcggtaattgttaaatatataggaaagcgcagtaaaaagagctggcctttttagaaaaagaaaataataatttccactgcctacttttgaatttctgaaatttgtgaatgttgatattcacgttcaattttatatatacttacatacaagtacatatgtgcatacctatatttcgaatatttttaaaattttaatttttctaaacaaag}AGACAATCAACTGCCGAAAGGACTCAACCAAATACTGCACTCATTCATGATGGGCACCAGCTCCGATTTAAATCCACAAGAGAATATTGCCTGCATGCATTTCATGGAAAATGAAGTGCTGCGCGTTGCTAGAGAGAAGCACTTCGCTGGCATTTTAACAACCAATACGAGTCCCTTAACGCAG{gtaagataaattagttaatgaaagtcttccttgttttcaatacgattccaatataaattatatttaacgatgtgcatttgtttcactcactcttgcag}CAATTGGGCAATGATGTCTATCAGTACAAAACATTGCTGGACTACCAGGTCAATCAATATGTGTACAACGATGGCACTGTACCCTTTGGCAAAGCGCCCGATTCGCAACGTGCCATTGTCCATTGGCGCGAAGTGACCGACTGA

>Zeugodacus_cucurbitae_ebony
ATGGGCTCAATACCGAAATTGTCAATTGTGAAGGGCCAACAGCAGGACATTACAGCACGTCCATTGCATCGCATTTTCGAAGCCAATCTGCTGCATCACTCGCACAAAAGCGCACTCATAACACACAACAATGGCAGCGCCATTGCCTCCGAGTCCACACAATGCACCTACAAGCAGCTAAATCAGCGCGCCAATCAATACGCACGTCTTCTCGTGGCCGATATAAAACGCAATTGTTTGGAACCCAATAACGATGGTGACTACATTGTGGCCGTATGCATGGAGCCATCCGATGTGCTGGTCAATACACTGCTCTCCATTTGGAAAGCTGGCGCTGCTTATCTACCAATCGATCCCACTTTCCCCATTAATCGCATACAACATATTCTGCAGGAAGCACGTCCCGTTATGGTGTTGTGTGACGACAATATTGAGCGACAACGTTTCAACGGCACACCGACACTCAGCAGCTCTGAGCTTTTCCAACGTTCGGCCGAATTGAGTAACGCCAATTTAATGCCGGCCGAGATGTTGGCCGATGGCAGCAACCATTTGGCCATTGTTCTCTACACATCTGGCAGCACTGGTGTACCGAAAGGTGTGCGGTTACCGCACGAGGTGATCTTGAATCGTTTGCAATGGCAATGGCATACATTCCCCTATGCGCCGACCGAGTCCGTGAGCGTTTTCAAAACCGCGCTCACCTTTGTGGACTCGGTATCGGAATTGTGGGGGCCGCTAATGTGTGGTCTCTCCATTTTGGTTGTGCCAAAGTCGATAACTAAAGATCCCGAACGTTTGGTGGATTTATTGGAGAAATATAAGATACGCCGTTTAGTTTTGGTGCCGACACTTTTACGTTCGATTTTGATGTTTTTGAAGTTGAacgatggcaacaacaaataccaaaTGTTCCAAAGTGACAGACTCTTGTATAATTTGAAGATTTGGGTTTGCTCTGGTGAACCATTACCGGTGGCATTGGCTTCGAGTTTCTTCGACTATTTTTCCGAGGGTGTACATACGCTCTACAATTTTTATGGTTCCACCGAAGTAATGGGTGACGTCACATATTTCGCTTGTGAAAGCAAGAAACAATTGAGCCTCTTCGATCATGTGCCGATTG{gtaagtcaactactccgctgaggtctgggtattataaattgtactctctcatatttaaatccccacag}GCATTCCACTTTCCAACACTGTAATCTATTTACTCGACGGCGATTTCCGTCCAGTCAAACAAGGTGAAATTGGTGAGATTTTCGTTTCCGGTCTCAATCTAGCCGAAGGTTATGTCAACGGTAGAGATCCAGAGAAGTTTGTAGAAAACCCTTTGGCTGTGGAATTTA{gtaagtacaaagtcactcatacaaaatataaaatatttcaatcctcctctcctccctctcag}AATACTCACGTCTCTATCGCACTGGTGATTATGGTTCCCTACGCGACGGCAATGTGATGTACGAAGGACGCACCgattcacaaataaaaattcgTGGACATCGTGTTGATCTAGCCGAAGTTGAGAAGAACGTTACCGAATTACCGTTCGTCGATAAGGCGATGGTCTTGTGTTATCATGCTGGAAAAATTGATCAAGCCATACTGGCTTTCGTAAAAATACGTGACGACTCACCGCTACTCAACGAAATGCAAATTGAAGCGAAATTGCGGGACAAACTCGCCGACTATATGACACCACAAGTGGTGCTCATCGATAAGATGCCCTATCTCGTCAACGGCAAAGTAGACCGACAGGCACTACTAAAATCTTATGAGACCGCAAATAATAACGAGGGTGACTGCAGCATTGTGCTGGACTACGATTATACACTCGTACCCGAAGAGCTCAAACACATCGCCAGGGATCTCTTCGAGACCGTCGGTGGCGTAATCGGGCGCTCAACACGCACTACGCTTTCGCCACGCAGCAACTTTTATGAGTTGGGTGGCAATTCATTGAATTCGATTTATACAGTTACTTTGCTGCGCGAGAAGGGTTACAATGTGGGCATATCTGAATTTATTGCGGCCAAAGATTTGGGTGAAATACTGGAGAAAATGGTAAATAATCGCAATTCGAATGCAATGATCGAGGACTGGTCGAATGCTGCACCACATCTAGACATGATCGCCGAACCGCTGAGCGATGCACACCGACAAGATGTGGTTGA{gtaagtattacgaattttttaggttacagatatatatttaagtgtcgtcttcacttttacacag}TATCATAGTGGACAGCTTCTATGGCAAGGCGGATCTGGAGCAATGGCTGAAACCCGATATTTTCCCTAGTGACTACAGCGATCTAATTAAT{gtaagactttgatttcattatttgtgaaggcctctaacctaaattgttacttggattacattcaatttttctattctatag}GAAATATGGCACGCTTTGGTCGAGAAGAATCTTAGTTTGGTGGTGCGTGATAAACGCACGAATCGCATCATTGGTACGGCCTTAAATTTTGACGCACGCGCCGAACCAGAAGTTGAGGTTAAGTCGAAATTGATAATTGTTTTCGAGTTCTTGGAGTTCGTTGAAGGTCCCATACG{gtaaatagcaagcacatgaagcgataaagttacaataaataatttttctttattattattctaaacaaaag}GGACAATCAACTGCCGAAGGGACTAAATCAGATACTACACTCATTCATGATGGGCACCAGCTCCGATATGAATCCGCAAGAGAATATCGCCTGCATGCATTTCATGGAAAACGAAGTGCTACGCGTTGCCAGAGAGAAGCAATACGCCGGAATTCTAACAACCAACACGAGTCCGCTAACGCAG{gtgagctaactaacataaaatactccactgatctctatattatatattattttccacttgtatattcag}CAATTGGGCAACGATGTCTATCAATACAAAACATTGCTGGACTACCAGGTCAACCAGTATGTATACAACGACGGCACACAACCCTTTGGTAAAGCACCCGATTCACAACGTGCTATTGTCCATTGGCGCGAAGTGACCGACTGA
