# Supplementary material for: Functional genomics implicates ebony in the black pupae phenotype of tephritid fruit flies
Source: Commun Biol. 2025 Jan 15;8:60. doi: 10.1038/s42003-025-07489-y (PMC11736145; doi:10.1038/s42003-025-07489-y)
Supplement: Supplementary file 4 — Supplementary Data 2 [file 42003_2025_7489_MOESM4_ESM.txt]

phenotype	gene	expression
brown	wp	5.7643
brown	wp	4.6381
brown	wp	4.2777
brown	e	2.8212
brown	e	2.7146
brown	e	2.5956
brown	y-f2	0.1156
brown	y-f2	0.1723
brown	y-f2	0.1258
black	wp	6.1462
black	wp	4.4896
black	wp	9.8142
black	e	0.0
black	e	0.0
black	e	0.0535
black	y-f2	0.1749
black	y-f2	0.1132
black	y-f2	0.116
