# Supplementary material for: Functional genomics implicates ebony in the black pupae phenotype of tephritid fruit flies
Source: Commun Biol. 2025 Jan 15;8:60. doi: 10.1038/s42003-025-07489-y (PMC11736145; doi:10.1038/s42003-025-07489-y)
Supplement: Supplementary file 5 — Supplementary Data 3 [file 42003_2025_7489_MOESM5_ESM.txt]

crossing	experiment	replicate	phenotype	eggs	larvae	pupae	partial	full	normal	deformed
wt(M)_vs_wt(F)	control	1	brown	2399	1925	1325	7	1116	1109	7
wt(M)_vs_wt(F)	control	2	brown	927	617	451	4	425	419	6
wt(M)_vs_wt(F)	control	3	brown	3327	2829	2229	12	1793	1780	13
ebony(M)_vs_wt(F)	test	1	brown	1359	903	661	2	562	552	10
ebony(M)_vs_wt(F)	test	2	brown	376	88	37	1	36	35	1
ebony(M)_vs_wt(F)	test	3	brown	3649	2461	1423	5	1208	1195	13
wt(M)_vs_ebony(F)	reciprocal	1	brown	1992	1337	907	5	825	807	18
wt(M)_vs_ebony(F)	reciprocal	2	brown	720	457	270	1	260	255	5
wt(M)_vs_ebony(F)	reciprocal	3	brown	1847	999	685	2	627	618	9
ebony(M)_vs_ebony(F)	ebony	1	black	1469	535	363	24	296	282	14
ebony(M)_vs_ebony(F)	ebony	2	black	744	225	163	44	103	96	7
ebony(M)_vs_ebony(F)	ebony	3	black	1355	651	352	32	248	241	7
